# Supplementary material for: Response Profiles of BV2 Microglia to IFN-γ and LPS Co-Stimulation and Priming
Source: Biomedicines. 2023 Sep 27;11(10):2648. doi: 10.3390/biomedicines11102648 (PMC10604055; doi:10.3390/biomedicines11102648)
Supplement: Supplementary file 1 [file biomedicines-11-02648-s001.zip]

Archive with 3 entries (3 files):
- Figure S1A & S1B.pdf
- Figure S2.pdf
- Figure S3.pdf
